# Supplementary material for: Identification of Clinical Variants beyond the Exome in Inborn Errors of Metabolism
Source: Int J Mol Sci. 2022 Oct 25;23(21):12850. doi: 10.3390/ijms232112850 (PMC9654865; doi:10.3390/ijms232112850)
Supplement: Supplementary file 1 [file ijms-23-12850-s001.zip]

Archive with 1 entries (1 files):
- Soriano-Sexto et al. Suplementary Figures.pdf
